# Supplementary material for: Dairy food consumption is beneficially linked with iodine status in US children and adults: National Health and Nutrition Examination Surveys 2001–2018
Source: Public Health Nutr. 2023 Apr 24;26(9):1828–39. doi: 10.1017/S136898002300071X (PMC10478070; doi:10.1017/S136898002300071X)
Supplement: Supplementary file 1 [file S136898002300071Xsup001.xlsx]

## Sheet: Intake
Supplemental Table 1. Dairy Intake of consumers
					Percentiles of Intake
Intake Varaible	N	Mean	SE		P25	SE	P50	SE	P75	SE
2-8 years
Total dairy (cup eq)	11478	2.20639	0.0244619		1.18152	0.0215221	1.95902	0.0249787	2.96388	0.0407533
Milk (cup eq)	11112	1.57581	0.0184344		0.669538	0.0200504	1.33326	0.0213868	2.17725	0.0319959
Cheeses (cup eq)	8432	0.783992	0.0155129		0.246719	0.0104335	0.599274	0.021638	1.08227	0.0273682
Yogurt (cup eq)	1527	0.460848	0.0114166		0.228335	0.0045625	0.399017	0.0071738	0.606271	0.0216141
9-18 years
Total dairy (cup eq)	15995	2.17271	0.0289639		0.934557	0.0240812	1.79535	0.0316286	2.93775	0.0447599
Milk (cup eq)	14489	1.38076	0.0238132		0.350951	0.0160337	1.05352	0.0134939	2.00072	0.0319648
Cheeses (cup eq)	12170	1.10975	0.016638		0.406054	0.0134821	0.794655	0.018727	1.47831	0.0239645
Yogurt (cup eq)	918	0.481943	0.0164233		0.221354	0.0112589	0.428558	0.0173152	0.697765	0.0327266
19+ years
Total dairy (cup eq)	41663	1.69588	0.0146029		0.602731	0.0102447	1.31291	0.013174	2.31129	0.0200011
Milk (cup eq)	36892	0.949394	0.0114801		0.153894	0.0031811	0.537245	0.0096667	1.32483	0.0148171
Cheeses (cup eq)	27283	1.09423	0.0111824		0.381616	0.0076395	0.762721	0.0085809	1.45406	0.0159197
Yogurt (cup eq)	3649	0.572209	0.0082888		0.334565	0.0164452	0.554638	0.0061207	0.7563	0.0058305
Data source: NHANES 2001-2018

## Sheet: Group trends
Supplemental Table 2. Urinary iodine concentration (UIC), percentage classified as with iodine insufficient levels, and percentage classified as with iodine severely deficient levels, for non-consumers and quartiles of dairy consumption
		Non-Consumers		Q1		Q2		Q3		Q4			Group Trend
Intake Variable	N	LSM	SE	LSM	SE	LSM	SE	LSM	SE	LSM	SE		Beta	SE	P
Urinary Iodine Concentration (µg/L)
	2-8 Years
Total dairy (cup eq)	2520	163.682	26.2764	246.671	16.2528	264.983	16.0213	273.856	14.7349	343.944	36.9289		29.8859	9.91068	0.003062
Milk (cup eq)	2520	155.973	17.918	248.128	16.4578	254.746	14.8464	304.042	35.9043	356.442	24.8057		39.8022	7.41816	<0.0001
Cheeses (cup eq)	2520	269.53	19.9216	272.344	21.7255	292.412	22.0303	288.554	17.0513	257.975	37.9118		-0.329971	6.85211	0.961662
Yogurt (cup eq)	2520	277.591	16.6273	292.099	42.7342	242.654	17.5314	273.476	41.0745	287.514	26.4883		-1.25884	7.20529	0.861567
	9-18 Years
Total dairy (cup eq)	6368	214.765	21.7708	200.951	11.0741	285.582	31.7117	264.522	13.4732	297.865	12.0375		25.9943	4.83156	<0.0001
Milk (cup eq)	6368	211.467	22.6172	221.662	29.2471	245.668	12.8375	273.028	14.1145	327.168	14.4462		29.8849	6.26136	<0.0001
Cheeses (cup eq)	6368	256.281	13.5742	267.304	17.7964	264.54	14.3659	282.392	40.1893	234.375	9.37504		-2.53193	5.22893	0.628996
Yogurt (cup eq)	6368	259.367	10.4391	216.237	30.6877	268.636	33.0833	284.34	42.7966	322.463	126.248		10.6002	18.4276	0.566063
	19+ Years
Total dairy (cup eq)	17950	282.615	46.8861	349.587	122.708	254.612	24.4517	254.011	29.2028	432.548	109.8		23.1974	35.1099	0.509892
Milk (cup eq)	17950	424.724	164.838	211.077	12.9633	387.855	142.309	247.563	18.5036	357.382	43.5977		-5.64315	30.9385	0.855535
Cheeses (cup eq)	17950	259.919	19.5497	448.67	177.901	263.205	42.6737	260.119	26.2356	426.722	153.329		19.4229	25.7491	0.451938
Yogurt (cup eq)	17950	304.585	36.5582	182.182	16.5597	204.79	37.0051	256.39	38.4905	1284.98	1053.93		116.101	140.45	0.409859
Percentage Classified as with Iodine Insufficient Levels (% < 100 µg/L UIC)
	2-8 Years
Total dairy (cup eq)	2520	56.8853	12.6589	31.7709	2.81329	23.4167	2.73496	23.0272	2.99338	14.7027	2.24495		-5.54687	1.14742	<0.0001
Milk (cup eq)	2520	50.7219	7.02704	27.3115	2.6149	27.1121	2.51633	21.1065	2.72223	11.9876	1.87339		-6.24759	1.02032	<0.0001
Cheeses (cup eq)	2520	27.4236	2.80183	25.2743	3.34644	22.6488	2.34585	20.3543	2.54656	26.821	3.09009		-0.705197	0.818549	0.390467
Yogurt (cup eq)	2520	25.7864	1.98618	16.3204	3.951	20.9063	4.74003	19.4253	7.22694	16.0522	3.19456		-2.48064	0.962354	0.0110111
	9-18 Years
Total dairy (cup eq)	6368	36.8441	4.83662	34.6098	1.79003	25.7252	1.63612	23.2164	1.8233	20.4736	1.61131		-4.49201	0.708249	<0.0001
Milk (cup eq)	6368	36.3039	3.22416	34.0507	1.90127	27.5668	1.69829	20.3135	1.61632	18.3416	1.56204		-5.09513	0.658431	<0.0001
Cheeses (cup eq)	6368	27.4878	1.66371	28.6976	1.8985	23.3075	1.44463	25.8423	2.07715	26.2782	2.21004		-0.534179	0.618383	0.389168
Yogurt (cup eq)	6368	26.2609	0.88288	26.3281	7.61459	23.7224	7.04094	24.5378	4.99707	38.6325	11.7436		1.34356	1.68691	0.427123
	19+ Years
Total dairy (cup eq)	17950	45.2225	2.23408	41.018	1.16908	35.4144	1.1814	34.5351	1.11115	28.1147	1.05388		-4.00664	0.462231	<0.0001
Milk (cup eq)	17950	42.5661	1.33197	43.0686	1.21769	36.3384	1.3095	32.1812	1.27169	24.1254	1.10543		-4.92092	0.376643	<0.0001
Cheeses (cup eq)	17950	36.1872	1.03651	35.5134	1.18023	33.7409	1.37297	35.0737	1.09158	35.036	1.32831		-0.340044	0.397317	0.393554
Yogurt (cup eq)	17950	35.0477	0.645992	43.1636	4.31226	36.0595	3.94436	32.163	3.28456	38.6266	4.37304		0.48711	0.788226	0.537598
Percentage Classified as with Iodine Severely Deficient Levels (% < 20 µg/L UIC)
	2-8 Years
Total dairy (cup eq)	2520	4.08666	4.29364	1.25115	0.54759	0.540362	0.231276	0.46799	0.212401	0.522704	0.325994		-0.293094	0.159964	0.0691018
Milk (cup eq)	2520	2.7695	1.84415	1.18751	0.482261	0.233743	0.110911	0.539055	0.234838	0.552109	0.342446		-0.306448	0.144009	0.0351434
Cheeses (cup eq)	2520	1.33289	0.620383	0.653637	0.275238	0.822469	0.34632	0.570063	0.321003	0.384832	0.174587		-0.210709	0.112864	0.0640643
Yogurt (cup eq)	2520	0.618838	0.229893	1.51347	1.35945	1.13813	0.923593	1.6564	1.59342	1.92087	1.72621		0.328327	0.372957	0.380232
	9-18 Years
Total dairy (cup eq)	6368	4.37803	2.39035	1.80612	0.639354	0.606489	0.251257	1.35942	0.453375	0.628429	0.265154		-0.421178	0.215697	0.0528721
Milk (cup eq)	6368	2.57244	0.950236	1.90361	0.66578	0.670743	0.419422	0.84023	0.331491	0.712411	0.301793		-0.443015	0.187001	0.0192094
Cheeses (cup eq)	6368	1.70224	0.644977	0.999072	0.367321	0.927764	0.354814	1.1954	0.461651	1.07574	0.525187		-0.122953	0.18325	0.503362
Yogurt (cup eq)	6368	1.24289	0.236933	2.01676	1.50175	-0.333469	0.152547	-0.244867	0.153633	1.50145	1.73965		-0.194756	0.250906	0.438943
	19+ Years
Total dairy (cup eq)	17950	4.08294	1.02103	2.54008	0.436744	1.78104	0.293829	1.50811	0.279454	1.34248	0.293447		-0.499818	0.149893	0.0010957
Milk (cup eq)	17950	2.91498	0.481983	2.97723	0.50056	1.57192	0.276398	1.43964	0.260897	0.919077	0.244036		-0.560519	0.122539	<0.0001
Cheeses (cup eq)	17950	2.01381	0.27152	2.12129	0.459136	1.86375	0.358844	1.67472	0.43269	1.78173	0.375479		-0.08409	0.116384	0.471188
Yogurt (cup eq)	17950	1.91762	0.176846	2.02113	0.783833	2.15843	1.09523	0.901311	0.621325	2.41548	1.66428		-0.015819	0.247004	0.949028
Data source: NHANES 2001-2018
Regression analyses assessing the association of levels of dairy intake (non-consumers and 4 quartiles of intake) with iodine variables after adjusting the data for age, gender, ethnicity for age groups and then age, gender, and household poverty income ratio
Beta: regression coefficient testing the hypothesis association with dairy intake equals zero

## Sheet: Hispanic
Supplemental Table 3. Urinary iodine concentration (UIC), percentage classified as with iodine insufficient levels, and percentage classified as with iodine severely deficient levels, for non-consumers and quartiles of dairy consumption in Hispanics
	Non-Consumers		Q1		Q2		Q3		Q4		Group Trend
Intake Variable	LSM	SE	LSM	SE	LSM	SE	LSM	SE	LSM	SE	Beta	SE	P
9-18 years (N=623)
	Urinary Iodine Concentration (µg/L)
Total dairy (cup eq)	183.114	30.9377	175.166	15.5625	275.966	86.3305	198.846	13.8248	179.547	13.4185	-2.84728	5.85047	0.628658
Milk (cup eq)	146.772	18.6658	184.318	20.2537	178.527	13.6863	293.364	102.066	210.747	18.7237	24.163	15.0599	0.115041
Cheeses (cup eq)	180.419	11.9251	308.581	124.583	209.474	29.3295	203.813	22.0707	163.192	9.51877	-10.0564	8.26571	0.22957
Yogurt (cup eq)	205.549	27.0328	258.195	66.1338	295.204	37.5504	123.557	31.1469	195.603	52.4983	-1.49939	14.4668	0.917875
	Percentage Classified as with Iodine Insufficient Levels (% < 100 µg/L UIC)
Total dairy (cup eq)	24.1995	11.4701	34.2006	4.42411	30.4952	3.76589	31.5518	3.57838	30.6601	4.10587	-0.311122	1.74966	0.859599
Milk (cup eq)	45.2937	6.32345	32.8124	4.65533	26.2095	4.12799	31.1539	4.6801	27.8291	5.40193	-3.2198	1.82049	0.0831782
Cheeses (cup eq)	28.8384	4.01363	34.5518	6.42995	27.3256	4.84188	37.1239	4.78031	32.0502	4.44451	0.875339	1.38656	0.530778
Yogurt (cup eq)	31.764	2.0116	8.44012	10.7305	22.0949	13.1949	50.3617	17.9977	1.29113	1.93884	-1.47542	3.42066	0.668124
	Percentage Classified as with Iodine Severely Deficient Levels (% < 20 µg/L UIC)
Total dairy (cup eq)	2.29326	2.43557	0.411664	0.371383	0.385748	0.376942	2.5772	1.31207	0.613743	0.605247	0.182068	0.299013	0.545406
Milk (cup eq)	3.48875	2.03409	0.390145	0.445688	-0.002083	0.0869686	1.86934	0.944594	0.680384	0.714522	-0.285248	0.321821	0.379755
Cheeses (cup eq)	0.330126	0.386324	2.76055	1.78239	1.03345	0.172074	-0.012416	0.177941	1.47442	1.14009	0.0636935	0.286501	0.824993
Yogurt (cup eq)	1.13212	0.430317	-0.068535	0.384918	-0.019052	0.308652	-0.109848	0.380536	-0.232134	0.151877	-0.437825	0.18146	0.019618
19+ years (N=1,559)
	Urinary Iodine Concentration (µg/L)
Total dairy (cup eq)	147.72	23.0685	198.965	36.2011	170.998	14.7142	277.002	76.6409	319.777	125.846	44.2125	32.8227	0.183403
Milk (cup eq)	301.733	113.591	171.937	34.1565	183.993	28.7629	166.88	16.5459	366.778	126.656	3.07667	30.5384	0.920111
Cheeses (cup eq)	252.056	52.5869	140.979	20.2178	193.729	16.4099	208.556	14.3598	311.519	127.393	11.1001	25.4694	0.664643
Yogurt (cup eq)	234.547	32.7725	136.499	31.9209	106.74	20.218	277.244	97.119	287.677	101.13	-2.52798	21.1677	0.905365
	Percentage Classified as with Iodine Insufficient Levels (% < 100 µg/L UIC)
Total dairy (cup eq)	48.603	5.91519	44.1953	3.86356	47.195	4.23816	36.4605	3.77052	33.087	4.26483	-4.11593	1.34724	0.0034422
Milk (cup eq)	41.3633	3.62013	49.3122	3.33227	40.8479	4.01925	43.5426	3.24181	26.0557	4.62318	-3.02214	1.18114	0.0132379
Cheeses (cup eq)	47.4092	3.46431	40.1633	4.63484	35.6166	4.72131	38.3886	4.21787	39.3055	3.99017	-2.16834	1.20581	0.0775302
Yogurt (cup eq)	40.7352	1.88396	50.4521	13.0561	62.9744	7.59534	24.5901	10.0025	37.6152	10.3843	0.385072	1.93892	0.843294
	Percentage Classified as with Iodine Severely Deficient Levels (% < 20 µg/L UIC)
Total dairy (cup eq)	2.16184	1.61259	1.46188	0.742568	3.06665	1.60699	5.76395	2.64654	1.53051	0.931338	0.366432	0.391824	0.353703
Milk (cup eq)	4.49526	2.42218	2.61674	1.34091	2.18446	0.987258	2.38989	1.18639	2.78501	2.10137	-0.429392	0.666075	0.521779
Cheeses (cup eq)	2.65307	1.13369	0.941326	0.73424	1.32895	0.832556	4.92799	2.55817	4.40062	2.40152	0.592661	0.524412	0.263233
Yogurt (cup eq)	2.7947	0.85096	2.12144	2.05575	10.8427	7.08365	0.0383242	0.58502	0.280914	0.315972	0.134304	0.729885	0.854672
Data source: NHANES 2001-2018
Regression analyses assessing the association of levels of dairy intake (non-consumers and 4 quartiles of intake) with iodine variables after adjusting the data for age, gender, ethnicity for age groups and then age, gender, and household poverty income ratio
Beta: regression coefficient testing the hypothesis association with dairy intake equals zero

## Sheet: NH White
Supplemental Table 4. Urinary iodine concentration (UIC), percentage classified as with iodine insufficient levels, and percentage classified as with iodine severely deficient levels, for non-consumers and quartiles of dairy consumption in non-Hispanics Whites
Intake	Non-Consumers		Q1		Q2		Q3		Q4		Group Trend
Varaible	LSM	SE	LSM	SE	LSM	SE	LSM	SE	LSM	SE	Beta	SE	P
9-18 years (N=518)
	Urinary Iodine Concentration (µg/L)
Total dairy (cup eq)	131.343	27.2862	171.222	29.4423	264.069	56.2441	260.9	51.226	252.799	22.0517	26.977	12.1655	0.0315689
Milk (cup eq)	241.657	93.651	178.271	28.9171	226.367	30.8944	278.707	64.7945	260.285	27.6507	16.4017	18.5545	0.381305
Cheeses (cup eq)	229.341	31.7455	228.843	86.147	281.335	62.1174	204.996	22.0592	229.767	30.5449	-1.88695	10.6539	0.860197
Yogurt (cup eq)	227.113	19.368	143.425	60.8958	125.664	29.5857	230.293	54.162	462.102	208.266	37.2447	42.3829	0.384094
	Percentage Classified as with Iodine Insufficient Levels (% < 100 µg/L UIC)
Total dairy (cup eq)	65.4313	10.8247	47.4015	5.70393	28.7864	5.76564	30.1427	4.65786	19.4132	5.07746	-9.16531	2.12773	0.0001
Milk (cup eq)	46.8632	9.69779	44.6738	4.53204	30.1506	5.71217	20.5092	4.19082	22.9918	4.519	-7.19471	1.90358	0.0004508
Cheeses (cup eq)	39.8514	4.22212	37.4093	7.05536	32.8895	4.87186	29.3752	5.04805	24.2275	6.35512	-3.89831	1.75208	0.0310285
Yogurt (cup eq)	33.4637	2.84511	32.1154	11.618	15.5425	8.65111	14.9783	11.0395	34.5556	19.9544	-1.71545	3.39121	0.615375
	Percentage Classified as with Iodine Severely Deficient Levels (% < 20 µg/L UIC)
Total dairy (cup eq)	7.83834	8.13623	5.9599	3.23586	0.0895557	0.281897	3.33392	2.03508	0.685051	0.417189	-1.37641	0.876904	0.123356
Milk (cup eq)	3.78018	3.13281	4.38177	2.903	2.78403	2.3296	0.779718	0.404492	1.57741	0.718563	-0.831778	0.501836	0.10423
Cheeses (cup eq)	5.47123	3.33893	2.35097	1.9267	1.39203	0.924109	0.188648	0.323539	3.12812	2.29005	-0.728197	0.900716	0.422985
Yogurt (cup eq)	3.15174	1.15015	-0.830993	1.0126	-0.263578	1.30089	0.111564	1.31962	-1.52636	0.960301	-1.21314	0.464797	0.0121774
19+ years (N=2,450)
	Urinary Iodine Concentration (µg/L)
Total dairy (cup eq)	218.881	53.7125	186.548	21.0363	208.036	25.7218	196.964	24.091	375.688	111.406	47.5836	32.8341	0.1524
Milk (cup eq)	201.404	21.8039	197.815	22.0886	203.222	24.0618	214.583	27.8177	421.294	143.545	46.5121	29.965	0.125785
Cheeses (cup eq)	225.868	27.2508	401.643	176.956	198.573	15.11	194.716	16.1417	251.884	38.1198	-7.39109	9.4334	0.436364
Yogurt (cup eq)	260.808	33.8758	131.199	17.3494	162.216	19.0405	165.347	30.3193	159.712	19.0493	-32.321	12.4927	0.0120754
	Percentage Classified as with Iodine Insufficient Levels (% < 100 µg/L UIC)
Total dairy (cup eq)	45.9677	6.93704	45.8636	3.31957	40.9458	2.73233	42.0289	3.08186	33.9512	2.66044	-3.22463	1.12481	0.0056837
Milk (cup eq)	44.5098	3.38402	47.5135	3.16831	40.611	3.17096	41.8098	3.60596	27.7821	3.04057	-4.04131	0.964587	9.15e-05
Cheeses (cup eq)	43.2394	2.99618	39.2712	3.37644	39.2774	3.28448	41.2409	2.64649	38.7585	3.13215	-0.87008	0.975929	0.376142
Yogurt (cup eq)	39.3188	1.58609	58.0106	8.62365	41.3591	7.50831	40.1198	6.30828	54.9623	7.59772	2.82653	1.50406	0.0649875
	Percentage Classified as with Iodine Severely Deficient Levels (% < 20 µg/L UIC)
Total dairy (cup eq)	4.96355	2.90768	3.72022	1.42254	1.38965	0.544087	1.22306	0.597895	1.78727	0.824333	-0.69202	0.469216	0.145397
Milk (cup eq)	3.56651	1.36425	4.48811	1.52504	1.29712	0.623155	0.807346	0.492583	0.153187	0.135413	-1.08644	0.266207	0.0001323
Cheeses (cup eq)	2.61796	0.775954	2.85446	1.81102	1.58643	0.809905	1.8923	1.05475	1.6226	0.807066	-0.279037	0.320728	0.387705
Yogurt (cup eq)	2.09417	0.470529	0.967762	1.1741	1.35377	1.55663	1.56722	1.72049	5.10236	4.03272	0.312411	0.642635	0.62861
Data source: NHANES 2001-2018
Regression analyses assessing the association of levels of dairy intake (non-consumers and 4 quartiles of intake) with iodine variables after adjusting the data for age, gender, ethnicity for age groups and then age, gender, and household poverty income ratio
Beta: regression coefficient testing the hypothesis association with dairy intake equals zero

## Sheet: NH Black
Supplemental Table 5. Urinary iodine concentration (UIC), percentage classified as with iodine insufficient levels, and percentage classified as with iodine severely deficient levels, for non-consumers and quartiles of dairy consumption in non-Hispanics Blacks
Intake	Non-Consumers		Q1		Q2		Q3		Q4		Group Trend
Variable	LSM	SE	LSM	SE	LSM	SE	LSM	SE	LSM	SE	Beta	SE	P
9-18 years (N=462)
	Urinary Iodine Concentration (µg/L)
Total dairy (cup eq)	342.212	82.9853	210.338	26.0876	196.994	11.681	229.595	25.3809	187.54	22.7691	-10.1011	8.49476	0.242641
Milk (cup eq)	201.705	25.7259	185.428	9.37442	229.607	38.4773	203.215	16.0847	272.861	47.8956	14.2506	7.24248	0.0573101
Cheeses (cup eq)	240.008	35.1956	165.234	13.361	250.954	47.9413	204.31	16.7405	184.431	17.9114	-8.97246	9.01277	0.326512
Yogurt (cup eq)	.	.	.	.	.	.	.	.	.	.	.	.	.
	Percentage Classified as with Iodine Insufficient Levels (% < 100 µg/L UIC)
Total dairy (cup eq)	19.0004	7.91504	32.1391	4.53424	32.4295	3.13122	25.1234	4.92625	31.5276	6.63988	-0.368439	1.80806	0.839743
Milk (cup eq)	31.9617	5.15143	32.1665	4.83421	33.2563	4.82654	25.9322	4.76846	24.1039	7.58339	-2.13874	1.73932	0.227273
Cheeses (cup eq)	23.3377	4.96857	39.3105	4.79966	28.5171	5.59082	33.3209	4.30941	30.114	5.3695	1.33021	1.37727	0.340948
Yogurt (cup eq)	.	.	.	.	.	.	.	.	.	.	.	.	.
	Percentage Classified as with Iodine Severely Deficient Levels (% < 20 µg/L UIC)
Total dairy (cup eq)	-0.238156	0.300506	-0.019669	0.0678905	1.98937	1.88046	0.0874817	0.167222	-0.055419	0.135879	-0.066948	0.0798272	0.407516
Milk (cup eq)	-0.115417	0.159794	1.47725	1.50873	0.974673	0.957645	0.102307	0.159604	0.066938	0.138065	-0.137796	0.130533	0.298579
Cheeses (cup eq)	-0.003333	0.087962	-0.10412	0.165716	0.119311	0.154238	2.95252	2.92891	-0.13172	0.177436	0.321414	0.321794	0.324939
Yogurt (cup eq)	.	.	.	.	.	.	.	.	.	.	.	.	.
19+ years (N=1.465)
	Urinary Iodine Concentration (µg/L)
Total dairy (cup eq)	430.476	254.953	271.086	100.479	223.827	53.2057	268.503	46.2096	217.246	25.7745	-33.144	39.1372	0.40095
Milk (cup eq)	353.17	119.584	287.072	111.328	189.252	38.4182	211.862	39.291	238.337	46.8331	-37.3425	32.3414	0.253518
Cheeses (cup eq)	284.848	66.1049	432.684	253.215	179.979	16.6973	193.414	24.8012	241.842	41.8844	-24.8273	19.008	0.197249
Yogurt (cup eq)	269.362	43.5116	174.009	46.366	237.191	59.1443	192.256	68.9325	307.123	151.043	-3.53029	28.1865	0.900811
	Percentage Classified as with Iodine Insufficient Levels (% < 100 µg/L UIC)
Total dairy (cup eq)	44.8646	3.75766	48.216	2.619	39.4179	3.1768	30.4998	2.80591	35.1558	4.45825	-4.57717	1.07677	8.87e-05
Milk (cup eq)	39.2592	3.1368	47.3394	2.52755	42.164	4.05502	36.3388	3.74419	26.9968	4.83829	-2.92777	1.11101	0.0110546
Cheeses (cup eq)	42.8766	2.56255	46.1687	4.20549	32.6701	4.15239	40.372	3.30909	37.8761	4.26069	-1.57611	0.870174	0.0758786
Yogurt (cup eq)	40.849	1.89786	25.8265	10.382	22.6649	13.4451	58.0848	17.9505	41.5193	15.0218	-1.1483	2.92993	0.696717
	Percentage Classified as with Iodine Severely Deficient Levels (% < 20 µg/L UIC)
Total dairy (cup eq)	1.78954	1.31972	4.04889	1.29401	0.866865	0.453226	1.8394	1.19037	1.4581	1.49696	-0.525861	0.490924	0.289042
Milk (cup eq)	0.851573	0.558884	2.80463	1.26603	3.11236	1.21093	2.26321	1.23237	2.41799	1.94587	0.338416	0.3649	0.357993
Cheeses (cup eq)	3.18055	0.934478	3.73563	1.84176	1.01643	0.948305	0.944603	0.963154	1.073	1.35951	-0.670487	0.33434	0.0501365
Yogurt (cup eq)	2.32923	0.614684	2.53506	2.46687	-0.260178	0.402128	-0.829977	0.857148	-0.214465	0.366436	-0.75083	0.228554	0.0018286
Data source: NHANES 2001-2018
Regression analyses assessing the association of levels of dairy intake (non-consumers and 4 quartiles of intake) with iodine variables after adjusting the data for age, gender, ethnicity for age groups and then age, gender, and household poverty income ratio
Beta: regression coefficient testing the hypothesis association with dairy intake equals zero

## Sheet: Asian
Supplemental Table 6. Urinary iodine concentration (UIC), percentage classified as with iodine insufficient levels, and percentage classified as with iodine severely deficient levels, for non-consumers and quartiles of dairy consumption in Asians
Intake	Non-Consumers		Q1		Q2		Q3		Q4		Group Trend
Variable	LSM	SE	LSM	SE	LSM	SE	LSM	SE	LSM	SE	Beta	SE	P
9-18 years (N=210)
	Urinary Iodine Concentration (µg/L)
Total dairy (cup eq)	95.8112	19.4357	130.543	10.6717	124.832	17.1404	218.676	18.1567	410.604	68.367	89.112	20.505	0.0002192
Milk (cup eq)	154.862	45.2367	127.668	15.3142	191.553	25.0326	228.901	55.6753	315.166	60.8405	48.4455	16.5863	0.0074844
Cheeses (cup eq)	170.167	26.3856	155.367	31.1214	156.112	17.7507	191.541	29.6531	433.433	88.9034	48.8253	17.2712	0.0093252
Yogurt (cup eq)	193.53	16.3269	171.33	27.2723	380.236	129.048	372.15	79.517	142.738	75.8239	25.3556	24.78	0.316403
	Percentage Classified as with Iodine Insufficient Levels (% < 100 µg/L UIC)
Total dairy (cup eq)	41.1716	9.66264	38.0881	7.57691	59.1469	6.75616	31.6312	7.07184	21.3552	6.88357	-7.16186	3.37518	0.0443622
Milk (cup eq)	61.3707	9.68711	47.662	7.76828	47.0724	9.30583	29.1795	7.45291	21.1456	7.70273	-10.0001	3.13873	0.0039727
Cheeses (cup eq)	39.2421	6.21267	31.9619	10.0075	37.0193	7.33399	45.0927	7.72828	35.534	9.47711	-0.037229	2.34379	0.987458
Yogurt (cup eq)	40.9141	3.91233	36.8865	8.8278	5.33484	4.26133	16.8275	11.3219	67.4632	14.4308	-1.75805	3.99625	0.663928
	Percentage Classified as with Iodine Severely Deficient Levels (% < 20 µg/L UIC)
Total dairy (cup eq)	22.6034	4.20561	-0.18378	0.203833	1.6834	1.48137	1.62958	1.68984	-0.24008	0.303889	-1.08201	0.237749	0.0001301
Milk (cup eq)	5.77773	1.20787	1.81394	1.84966	2.19501	2.07973	0.227677	0.451836	-0.590585	0.305881	-1.29283	0.437427	0.0068955
Cheeses (cup eq)	1.41598	0.328192	0.0175402	0.16922	-0.027952	0.170615	5.43788	3.97587	0.203295	0.273144	0.111684	0.359	0.758413
Yogurt (cup eq)	1.8166	0.783208	-0.25109	0.213448	0.280717	0.722746	-1.2091	0.657094	1.05694	0.917891	-0.565365	0.255444	0.0366362
19+ years (N=745)
	Urinary Iodine Concentration (µg/L)
Total dairy (cup eq)	110.72	24.9776	170.343	35.2452	300.565	99.95	196.003	31.3159	221.516	63.0307	24.7794	15.0331	0.104988
Milk (cup eq)	148.211	23.1324	114.936	29.9012	190.134	46.2972	385.846	116.929	203.363	52.4358	45.7531	21.8851	0.0411988
Cheeses (cup eq)	176.8	23.8477	443.19	253.208	204.282	33.3721	137.607	20.7289	218.877	74.9881	3.32709	14.7278	0.822113
Yogurt (cup eq)	188.371	25.446	312.233	69.8737	117.563	18.5685	282.619	90.2113	178.548	47.7954	12.9371	13.3954	0.338375
	Percentage Classified as with Iodine Insufficient Levels (% < 100 µg/L UIC)
Total dairy (cup eq)	59.5142	6.35667	56.7154	5.09775	43.2245	4.59633	47.7204	5.08973	35.4687	4.88744	-5.67588	1.89512	0.0041086
Milk (cup eq)	54.9323	5.5514	55.8886	5.21579	54.9604	5.99018	35.648	5.11544	41.5501	6.435	-4.88915	1.80305	0.0089171
Cheeses (cup eq)	50.844	3.04602	48.8454	7.6652	40.2417	7.58157	53.9781	6.32338	43.0898	5.88493	-1.22784	1.39097	0.38123
Yogurt (cup eq)	50.9036	2.4364	41.2581	7.43802	60.0626	10.3727	37.2699	11.48	46.3603	12.9239	-2.03055	2.36694	0.39468
	Percentage Classified as with Iodine Severely Deficient Levels (% < 20 µg/L UIC)
Total dairy (cup eq)	6.91983	3.08214	6.45761	1.86333	7.54375	2.0895	4.08025	2.34248	2.79566	1.4935	-1.04203	0.79056	0.192937
Milk (cup eq)	4.0677	1.53805	11.0765	3.47926	6.20599	1.72521	5.17471	2.34749	0.335272	0.530929	-1.00655	0.569481	0.0826949
Cheeses (cup eq)	6.3146	1.40708	7.27123	3.80862	5.00542	4.07095	4.16301	2.62447	3.5124	2.29315	-0.697269	0.8539	0.417697
Yogurt (cup eq)	4.66185	0.69444	10.3998	3.87665	0.183881	0.747552	8.19315	7.42079	15.8996	11.5555	2.08319	1.78791	0.248985
Data source: NHANES 2001-2018
Regression analyses assessing the association of levels of dairy intake (non-consumers and 4 quartiles of intake) with iodine variables after adjusting the data for age, gender, ethnicity for age groups and then age, gender, and household poverty income ratio
Beta: regression coefficient testing the hypothesis association with dairy intake equals zero

## Sheet: Iodine creatinine ratio
Supplemental Table 7. Odds ratio for iodine creatinine ratios below 10th and 25th percentile
Intake Variables	N	Events	Linear Trend
			OR	LCL95	UCL95	P
	Iodine Creatinine Ratio < 10th percentile
	2-8 Years
Total dairy (cup eq)	2518	316	0.511956	0.436451	0.600522	<0.0001
Milk (cup eq)	2518	316	0.544663	0.474654	0.624999	<0.0001
Cheeses (cup eq)	2518	316	0.844772	0.7559	0.944093	0.00320147
Yogurt (cup eq)	2518	316	0.621305	0.502962	0.767495	<0.0001
	9-18 Years
Total dairy (cup eq)	6365	733	0.588954	0.529548	0.655025	<0.0001
Milk (cup eq)	6365	733	0.602797	0.545809	0.665735	<0.0001
Cheeses (cup eq)	6365	733	0.868976	0.801458	0.942182	0.000786727
Yogurt (cup eq)	6365	733	0.79501	0.56924	1.11032	0.176736
	19+ Years
Total dairy (cup eq)	17945	1976	0.665608	0.619441	0.715215	<0.0001
Milk (cup eq)	17945	1976	0.634515	0.595985	0.675536	<0.0001
Cheeses (cup eq)	17945	1976	0.884706	0.835068	0.937296	<0.0001
Yogurt (cup eq)	17945	1976	0.940452	0.81573	1.08424	0.395022
	Iodine Creatinine Ratio < 25th percentile
	2-8 Years
Total dairy (cup eq)	2518	704	0.63821	0.567872	0.71726	<0.0001
Milk (cup eq)	2518	704	0.61916	0.548643	0.69874	<0.0001
Cheeses (cup eq)	2518	704	0.942033	0.869542	1.02057	0.142591
Yogurt (cup eq)	2518	704	0.756322	0.619764	0.922969	0.0063227
	9-18 Years
Total dairy (cup eq)	6365	1648	0.633283	0.583121	0.687761	<0.0001
Milk (cup eq)	6365	1648	0.623583	0.577068	0.673848	<0.0001
Cheeses (cup eq)	6365	1648	0.940315	0.88688	0.996969	0.0393837
Yogurt (cup eq)	6365	1648	0.899021	0.752177	1.07453	0.239946
	19+ Years
Total dairy (cup eq)	17945	4574	0.712184	0.679596	0.746334	<0.0001
Milk (cup eq)	17945	4574	0.687981	0.659441	0.717756	<0.0001
Cheeses (cup eq)	17945	4574	0.955001	0.920311	0.990999	0.0151072
Yogurt (cup eq)	17945	4574	0.894136	0.815844	0.97994	0.0170621
